# Supplementary material for: Antimicrobial activity and comparative metabolomic analysis of Priestia megaterium strains derived from potato and dendrobium
Source: Sci Rep. 2023 Mar 31;13:5272. doi: 10.1038/s41598-023-32337-6 (PMC10066289; doi:10.1038/s41598-023-32337-6)
Supplement: Supplementary file 3 — Supplementary Information 3. [file 41598_2023_32337_MOESM3_ESM.csv]

[S1]	[E1]	[S2]	[E2]	[LEN 1]	[LEN 2]	[% IDY]	[TAGS]
1	38694	2562093	2600776	38694	38684	96.35	14Chr	207Chr
38723	76108	2601093	2638470	37386	37378	96.77	14Chr	207Chr
77168	122223	2638470	2683507	45056	45038	96.97	14Chr	207Chr
125314	126261	2683440	2684387	948	948	95.89	14Chr	207Chr
127556	128062	2694125	2694631	507	507	98.22	14Chr	207Chr
133955	160175	2694404	2720653	26221	26250	96.44	14Chr	207Chr
162264	181940	2720723	2740403	19677	19681	95.18	14Chr	207Chr
182189	185644	2740442	2743896	3456	3455	95.52	14Chr	207Chr
205886	206960	2748088	2749162	1075	1075	94.23	14Chr	207Chr
207869	215803	2771500	2779433	7935	7934	94.68	14Chr	207Chr
216803	217018	2781761	2781976	216	216	94.44	14Chr	207Chr
218970	219512	2782432	2782975	543	544	86.08	14Chr	207Chr
224733	238964	2785133	2799364	14232	14232	96.78	14Chr	207Chr
238969	249064	2800771	2810878	10096	10108	94.15	14Chr	207Chr
251689	256765	215318	210239	5077	5080	99.7	14Chr	207Chr
256891	260004	2811286	2814408	3114	3123	96.32	14Chr	207Chr
262107	264125	2490098	2488026	2019	2073	93.97	14Chr	207Chr
265156	266639	3528810	3530293	1484	1484	92.19	14Chr	207Chr
267361	271797	2814447	2818885	4437	4439	96.82	14Chr	207Chr
271863	285449	2819268	2832892	13587	13625	94.92	14Chr	207Chr
285475	293871	2834031	2842453	8397	8423	95.89	14Chr	207Chr
293896	307818	2842781	2856694	13923	13914	95.28	14Chr	207Chr
310367	369792	2856696	2916094	59426	59399	96.55	14Chr	207Chr
369820	371514	2916440	2918135	1695	1696	96.52	14Chr	207Chr
371533	374883	2918453	2921803	3351	3351	96.96	14Chr	207Chr
374917	398448	2922159	2945692	23532	23534	97.43	14Chr	207Chr
398463	402296	2946015	2949848	3834	3834	96.3	14Chr	207Chr
405132	406481	2949996	2951343	1350	1348	96.07	14Chr	207Chr
406476	446706	2951518	2991726	40231	40209	97.05	14Chr	207Chr
446712	473877	2991850	3019122	27166	27273	97.38	14Chr	207Chr
474076	516814	3020228	3062979	42739	42752	97.48	14Chr	207Chr
516616	531654	3062550	3077596	15039	15047	97.35	14Chr	207Chr
531660	572054	3079668	3120024	40395	40357	95.91	14Chr	207Chr
572069	574278	3120167	3122378	2210	2212	92.91	14Chr	207Chr
574283	609425	3123061	3158268	35143	35208	96.98	14Chr	207Chr
609782	617369	3158629	3166187	7588	7559	96.54	14Chr	207Chr
617051	628763	3166001	3177706	11713	11706	97.24	14Chr	207Chr
628925	642362	3177709	3191025	13438	13317	95.87	14Chr	207Chr
642465	644299	3191798	3193575	1835	1778	93.69	14Chr	207Chr
644512	645932	3193677	3195095	1421	1419	95.78	14Chr	207Chr
649182	657567	3195092	3203477	8386	8386	96.44	14Chr	207Chr
660896	661101	3203481	3203686	206	206	94.66	14Chr	207Chr
661131	669789	3204329	3212991	8659	8663	94.25	14Chr	207Chr
669809	678960	3213335	3222488	9152	9154	94.93	14Chr	207Chr
679038	679486	3223361	3223818	449	458	90.87	14Chr	207Chr
681631	683963	3229450	3231761	2333	2312	89.47	14Chr	207Chr
684235	692371	3231910	3240046	8137	8137	95.6	14Chr	207Chr
692544	697158	3241634	3246261	4615	4628	96.4	14Chr	207Chr
698564	706599	3246252	3254271	8036	8020	96.55	14Chr	207Chr
708807	709441	3254324	3254958	635	635	94.17	14Chr	207Chr
709518	714294	3255102	3259859	4777	4758	88.67	14Chr	207Chr
718413	719635	3260120	3261342	1223	1223	93.3	14Chr	207Chr
719678	720895	3261672	3262888	1218	1217	94.25	14Chr	207Chr
722319	730857	3262893	3271437	8539	8545	93.15	14Chr	207Chr
731862	737987	3271433	3277547	6126	6115	95.17	14Chr	207Chr
738995	741848	3277696	3280560	2854	2865	94.8	14Chr	207Chr
745680	752853	3280557	3287714	7174	7158	93.34	14Chr	207Chr
753191	758212	3287729	3292746	5022	5018	94.69	14Chr	207Chr
760113	769555	3292934	3302378	9443	9445	94.76	14Chr	207Chr
769895	775832	3302694	3308602	5938	5909	94.34	14Chr	207Chr
776080	777619	3308589	3310128	1540	1540	94.61	14Chr	207Chr
780353	781982	3310342	3311971	1630	1630	96.14	14Chr	207Chr
782145	789017	3312127	3318930	6873	6804	90.5	14Chr	207Chr
789014	800294	3319173	3330485	11281	11313	95.93	14Chr	207Chr
800909	802252	3332478	3333824	1344	1347	93.84	14Chr	207Chr
804013	804759	3336623	3337371	747	749	86.13	14Chr	207Chr
805586	807600	3337375	3339447	2015	2073	90.13	14Chr	207Chr
807953	811946	3339440	3343421	3994	3982	92.55	14Chr	207Chr
815114	820740	3343771	3349433	5627	5663	92.33	14Chr	207Chr
823214	826402	3349492	3352612	3189	3121	88.05	14Chr	207Chr
827828	829002	3352651	3353825	1175	1175	90.81	14Chr	207Chr
829837	830181	3355005	3355349	345	345	93.33	14Chr	207Chr
830256	831219	3356144	3357128	964	985	90.56	14Chr	207Chr
831306	839516	3358748	3366952	8211	8205	93.22	14Chr	207Chr
841451	842012	3367756	3368310	562	555	89.52	14Chr	207Chr
844778	847343	3368435	3371002	2566	2568	92.56	14Chr	207Chr
861516	861667	3419768	3419616	152	153	96.08	14Chr	207Chr
866741	875120	3371120	3379442	8380	8323	94.75	14Chr	207Chr
879910	883567	3381178	3384828	3658	3651	96.09	14Chr	207Chr
883589	887513	3385153	3389077	3925	3925	96.1	14Chr	207Chr
887989	889900	3389086	3390997	1912	1912	95.66	14Chr	207Chr
890902	894850	3391152	3395099	3949	3948	92.78	14Chr	207Chr
894873	906473	3407346	3418925	11601	11580	96.29	14Chr	207Chr
906559	906875	3419163	3419477	317	315	93.71	14Chr	207Chr
907289	912093	3419786	3424586	4805	4801	95.9	14Chr	207Chr
912357	913375	3424620	3425638	1019	1019	95.68	14Chr	207Chr
913520	921679	3425748	3433913	8160	8166	95.64	14Chr	207Chr
922278	922741	3433973	3434437	464	465	87.55	14Chr	207Chr
923496	939427	3434455	3450309	15932	15855	94.63	14Chr	207Chr
939636	944240	3450301	3454916	4605	4616	96.06	14Chr	207Chr
944239	972168	3457082	3485060	27930	27979	95.17	14Chr	207Chr
977675	978095	1571946	1571526	421	421	88.12	14Chr	207Chr
978773	980143	1571377	1570010	1371	1368	86.6	14Chr	207Chr
981153	982225	3500854	3499781	1073	1074	97.77	14Chr	207Chr
986350	988975	2493168	2495792	2626	2625	92.62	14Chr	207Chr
991575	992577	3521800	3522801	1003	1002	96.21	14Chr	207Chr
993117	993627	3508246	3508756	511	511	88.45	14Chr	207Chr
994938	995643	3534290	3534995	706	706	92.49	14Chr	207Chr
1000353	1000897	3643117	3642573	545	545	85.5	14Chr	207Chr
1001030	1001834	3641134	3641941	805	808	87.13	14Chr	207Chr
1001944	1004102	3537575	3539753	2159	2179	93.58	14Chr	207Chr
1004102	1009637	3543787	3549311	5536	5525	95.92	14Chr	207Chr
1009960	1011349	3564291	3565693	1390	1403	92.74	14Chr	207Chr
1018579	1021038	3570654	3573147	2460	2494	91.19	14Chr	207Chr
1021937	1025388	3573341	3576677	3452	3337	88.74	14Chr	207Chr
1027792	1033868	3595577	3601671	6077	6095	95.11	14Chr	207Chr
1045114	1046584	3587290	3588760	1471	1471	89.81	14Chr	207Chr
1048338	1049452	3590435	3591551	1115	1117	93.02	14Chr	207Chr
1049673	1050207	3588803	3589337	535	535	92.52	14Chr	207Chr
1053872	1056461	3592804	3595390	2590	2587	96.1	14Chr	207Chr
1057110	1058300	3602175	3603364	1191	1190	94.71	14Chr	207Chr
1058388	1061299	3603553	3606459	2912	2907	94.03	14Chr	207Chr
1061628	1064483	3615458	3618294	2856	2837	91.67	14Chr	207Chr
1065587	1066172	3621426	3622011	586	586	98.98	14Chr	207Chr
1067014	1067897	3622048	3622930	884	883	97.51	14Chr	207Chr
1068425	1070412	3623029	3625019	1988	1991	94.53	14Chr	207Chr
1070662	1072033	3625195	3626568	1372	1374	94.04	14Chr	207Chr
1072921	1075153	3626870	3629101	2233	2232	91.18	14Chr	207Chr
1075599	1075856	3629126	3629383	258	258	91.47	14Chr	207Chr
1075859	1075991	3629530	3629662	133	133	96.24	14Chr	207Chr
1075988	1077682	3629880	3631575	1695	1696	93.05	14Chr	207Chr
1079019	1080430	3631792	3633191	1412	1400	91.65	14Chr	207Chr
1080431	1081390	3637142	3638103	960	962	88.17	14Chr	207Chr
1081473	1083840	3633641	3636008	2368	2368	87.97	14Chr	207Chr
1084556	1093090	3643153	3651704	8535	8552	93.23	14Chr	207Chr
1093220	1093490	3651843	3652119	271	277	87.41	14Chr	207Chr
1093516	1100893	3654223	3661601	7378	7379	95.35	14Chr	207Chr
1100922	1109872	3662187	3671140	8951	8954	96.71	14Chr	207Chr
1109958	1111040	3671728	3672811	1083	1084	95.66	14Chr	207Chr
1111177	1119299	3672811	3680931	8123	8121	95.73	14Chr	207Chr
1119331	1120847	3681244	3682760	1517	1517	96.24	14Chr	207Chr
1120870	1130590	3683097	3692842	9721	9746	95.85	14Chr	207Chr
1134018	1135269	3692919	3694171	1252	1253	92.82	14Chr	207Chr
1135400	1137966	3694590	3697154	2567	2565	94.78	14Chr	207Chr
1138357	1145873	3697218	3704696	7517	7479	95.37	14Chr	207Chr
1145925	1148696	3705047	3707819	2772	2773	97.26	14Chr	207Chr
1148718	1159868	3708063	3719214	11151	11152	97.64	14Chr	207Chr
1159868	1160881	3719367	3720383	1014	1017	97.84	14Chr	207Chr
1161940	1178789	3720391	3737239	16850	16849	96.55	14Chr	207Chr
1178784	1190821	3741210	3753301	12038	12092	96.53	14Chr	207Chr
1190824	1195445	3753468	3758089	4622	4622	98.14	14Chr	207Chr
1195499	1195831	453680	454013	333	334	95.81	14Chr	207Chr
1198126	1213450	3759240	3774551	15325	15312	97.05	14Chr	207Chr
1213531	1233907	3781095	3801472	20377	20378	97.04	14Chr	207Chr
1233937	1239535	3801804	3807387	5599	5584	96.46	14Chr	207Chr
1239536	1240456	3808087	3809006	921	920	93.71	14Chr	207Chr
1240920	1292237	3809018	3860376	51318	51359	96.9	14Chr	207Chr
1292565	1329142	3860393	3897006	36578	36614	97.7	14Chr	207Chr
1329395	1330768	3897033	3898406	1374	1374	98.47	14Chr	207Chr
1330763	1343171	3898656	3911065	12409	12410	96.21	14Chr	207Chr
1342820	1366038	3910906	3934158	23219	23253	97.71	14Chr	207Chr
1366173	1388651	3937377	3959810	22479	22434	97.66	14Chr	207Chr
1388951	1411327	3959809	3982173	22377	22365	98.32	14Chr	207Chr
1411364	1464568	3982483	4035687	53205	53205	98.12	14Chr	207Chr
1464800	1493929	4035940	4065056	29130	29117	96.89	14Chr	207Chr
1493956	1503363	4065269	4074683	9408	9415	98.49	14Chr	207Chr
1503637	1648203	4074800	4219362	144567	144563	98.09	14Chr	207Chr
1648212	1751476	4219501	4322766	103265	103266	98.21	14Chr	207Chr
1751474	1788153	4323049	4359756	36680	36708	98.31	14Chr	207Chr
1788312	1961399	4360082	4533175	173088	173094	98.45	14Chr	207Chr
1961358	1987796	4536632	4563044	26439	26413	98.27	14Chr	207Chr
1988053	2059209	4563363	4634573	71157	71211	98.3	14Chr	207Chr
2059209	2181966	4634745	4757603	122758	122859	98.17	14Chr	207Chr
2182244	2225023	4757628	4800410	42780	42783	97.99	14Chr	207Chr
2226872	2261365	4800412	4834902	34494	34491	96.69	14Chr	207Chr
2261539	2322676	4834898	4896065	61138	61168	97.88	14Chr	207Chr
2324270	2458070	4896060	5029843	133801	133784	97.39	14Chr	207Chr
2458089	2464020	5029995	5035926	5932	5932	94.93	14Chr	207Chr
2469669	2481287	5043065	5054684	11619	11620	95.36	14Chr	207Chr
2481492	2485731	5056210	5060450	4240	4241	96.72	14Chr	207Chr
2487461	2497139	5060672	5070337	9679	9666	97.18	14Chr	207Chr
2497142	2499381	5074667	5076906	2240	2240	88.8	14Chr	207Chr
2503081	2518434	5077104	5092459	15354	15356	98.29	14Chr	207Chr
2519126	2534816	5093154	5108847	15691	15694	98.18	14Chr	207Chr
2534817	2566255	1	31435	31439	31435	98.71	14Chr	207Chr
2564583	2600499	244179	280095	35917	35917	98.57	14Chr	207Chr
2603982	2613413	283312	292741	9432	9430	97.44	14Chr	207Chr
2613449	2617105	293130	296785	3657	3656	96.09	14Chr	207Chr
2617248	2692130	296787	371644	74883	74858	97.09	14Chr	207Chr
2692200	2693311	371990	373101	1112	1112	96.22	14Chr	207Chr
2693461	2701789	373125	381416	8329	8292	96.47	14Chr	207Chr
2751886	2760680	381548	390280	8795	8733	95.49	14Chr	207Chr
2760675	2785170	390462	414950	24496	24489	98.58	14Chr	207Chr
2785103	2804325	430023	449243	19223	19221	97.71	14Chr	207Chr
2804586	2809035	449234	453682	4450	4449	97.46	14Chr	207Chr
2809065	2816058	454011	461007	6994	6997	93.97	14Chr	207Chr
2816231	2826305	461043	471145	10075	10103	98.04	14Chr	207Chr
2826356	2854555	471434	499670	28200	28237	96.78	14Chr	207Chr
2854561	2864270	499956	509665	9710	9710	96.09	14Chr	207Chr
2865443	2867560	509656	511771	2118	2116	96.36	14Chr	207Chr
2867842	2871790	511756	515700	3949	3945	98.13	14Chr	207Chr
2872687	2878762	515702	521778	6076	6077	98.11	14Chr	207Chr
2878785	2995647	522103	639056	116863	116954	97.74	14Chr	207Chr
2995797	3051563	639203	695012	55767	55810	97.31	14Chr	207Chr
3051711	3100369	695159	743833	48659	48675	96.95	14Chr	207Chr
3100392	3114632	744160	758467	14241	14308	97.07	14Chr	207Chr
3114896	3187624	758477	831265	72729	72789	97.01	14Chr	207Chr
3187645	3196241	831592	840159	8597	8568	96.5	14Chr	207Chr
3196261	3212033	840492	856298	15773	15807	96.75	14Chr	207Chr
3212243	3213055	856314	857132	813	819	93.18	14Chr	207Chr
3213303	3219690	857130	863516	6388	6387	97.5	14Chr	207Chr
3220027	3233734	863850	877555	13708	13706	97.43	14Chr	207Chr
3239253	3242573	877587	880910	3321	3324	97.71	14Chr	207Chr
3242732	3269444	880912	907633	26713	26722	95.74	14Chr	207Chr
3269761	3279442	907655	917332	9682	9678	97.15	14Chr	207Chr
3279472	3296098	917659	934274	16627	16616	97.8	14Chr	207Chr
3296121	3310778	934624	949277	14658	14654	96	14Chr	207Chr
3310904	3317835	949581	956556	6932	6976	96.18	14Chr	207Chr
3318550	3334162	962957	978572	15613	15616	97.01	14Chr	207Chr
3334408	3336479	986806	988877	2072	2072	97.01	14Chr	207Chr
3336477	3339031	991831	994386	2555	2556	95.75	14Chr	207Chr
3339217	3376056	994449	1031302	36840	36854	96.27	14Chr	207Chr
3376378	3378289	1031329	1033239	1912	1911	95.71	14Chr	207Chr
3378365	3384022	1039093	1044751	5658	5659	96.55	14Chr	207Chr
3391246	3391901	1044532	1045187	656	656	92.68	14Chr	207Chr
3392661	3412137	1045159	1064761	19477	19603	95.64	14Chr	207Chr
3411614	3413633	1064736	1066722	2020	1987	93.81	14Chr	207Chr
3413515	3413849	1941244	1940910	335	335	92.26	14Chr	207Chr
3413757	3428841	1066723	1081808	15085	15086	95.73	14Chr	207Chr
3428847	3441869	1081980	1095005	13023	13026	94.54	14Chr	207Chr
3472728	3473571	1111466	1112309	844	844	93.36	14Chr	207Chr
3473982	3474759	1112312	1113089	778	778	87.32	14Chr	207Chr
3500952	3512713	1160709	1172445	11762	11737	94.77	14Chr	207Chr
3512713	3525053	1172795	1185135	12341	12341	95.72	14Chr	207Chr
3527181	3535073	1185287	1193242	7893	7956	95.93	14Chr	207Chr
3536048	3542856	1194195	1201001	6809	6807	97.58	14Chr	207Chr
3542971	3554770	1202568	1214330	11800	11763	96.43	14Chr	207Chr
3554916	3556250	1214352	1215690	1335	1339	95.89	14Chr	207Chr
3556355	3558877	1215994	1218502	2523	2509	96.24	14Chr	207Chr
3559906	3566239	1218532	1224907	6334	6376	95.38	14Chr	207Chr
3566297	3572250	1225103	1231055	5954	5953	96.64	14Chr	207Chr
3572933	3595490	1231738	1254266	22558	22529	96.38	14Chr	207Chr
3595485	3601346	1254362	1260220	5862	5859	96.64	14Chr	207Chr
3601348	3607727	1260331	1266719	6380	6389	96.29	14Chr	207Chr
3607775	3621061	1267075	1280358	13287	13284	97.13	14Chr	207Chr
3621295	3646269	1280383	1305353	24975	24971	97.32	14Chr	207Chr
3646283	3664159	1305679	1323483	17877	17805	96.85	14Chr	207Chr
3664509	3712321	1323824	1371652	47813	47829	97.78	14Chr	207Chr
3713228	3774342	1371645	1432715	61115	61071	98.1	14Chr	207Chr
3774367	3778999	1433026	1437662	4633	4637	94.63	14Chr	207Chr
3779104	3856695	1437808	1515430	77592	77623	97.43	14Chr	207Chr
3856773	3869765	1515729	1528810	12993	13082	95.25	14Chr	207Chr
3869936	3878629	1528848	1537538	8694	8691	97.15	14Chr	207Chr
3900376	3900736	1562433	1562797	361	365	89.34	14Chr	207Chr
3925602	3927382	1785853	1784077	1781	1777	89.35	14Chr	207Chr
3927866	3932350	1572101	1576586	4485	4486	98.33	14Chr	207Chr
3932729	3967783	1576725	1611770	35055	35046	97.27	14Chr	207Chr
3967839	3985091	1611973	1629235	17253	17263	95.89	14Chr	207Chr
3985386	4011462	1629230	1655288	26077	26059	96.36	14Chr	207Chr
4012450	4023203	1655288	1666048	10754	10761	92.67	14Chr	207Chr
4023702	4026453	1666293	1669055	2752	2763	92.66	14Chr	207Chr
4027377	4029305	1669124	1671046	1929	1923	93.16	14Chr	207Chr
4029334	4033765	1671188	1675659	4432	4472	92.6	14Chr	207Chr
4034384	4035713	1676619	1677947	1330	1329	90.76	14Chr	207Chr
4035953	4049592	1679460	1693104	13640	13645	94.87	14Chr	207Chr
4049591	4053573	1693247	1697231	3983	3985	95.61	14Chr	207Chr
4053674	4059842	1697232	1703421	6169	6190	95.82	14Chr	207Chr
4059948	4061539	1703990	1705558	1592	1569	92.03	14Chr	207Chr
4062503	4068745	1708009	1714241	6243	6233	93.93	14Chr	207Chr
4068749	4070788	1714972	1717019	2040	2048	92.15	14Chr	207Chr
4070789	4071145	1717798	1718159	357	362	95.86	14Chr	207Chr
4071255	4084982	1718914	1732630	13728	13717	91.34	14Chr	207Chr
4091891	4092506	1732628	1733262	616	635	85.35	14Chr	207Chr
4093306	4097726	1735024	1739446	4421	4423	94.03	14Chr	207Chr
4097875	4099946	1739446	1741513	2072	2068	94.89	14Chr	207Chr
4100259	4101393	1741514	1742653	1135	1140	95.37	14Chr	207Chr
4102601	4103267	1748511	1749179	667	669	94.62	14Chr	207Chr
4103366	4105082	1750299	1752015	1717	1717	96.04	14Chr	207Chr
4108307	4109444	1752016	1753155	1138	1140	94.22	14Chr	207Chr
4112277	4114117	1753254	1755116	1841	1863	91.97	14Chr	207Chr
4114124	4119076	1756377	1761286	4953	4910	90.89	14Chr	207Chr
4119083	4120439	1761815	1763247	1357	1433	88.46	14Chr	207Chr
4120615	4120992	1763239	1763615	378	377	93.65	14Chr	207Chr
4131521	4134565	1763615	1766658	3045	3044	95.24	14Chr	207Chr
4137733	4155094	1766696	1783934	17362	17239	94.21	14Chr	207Chr
4155766	4156312	1830736	1831277	547	542	85.09	14Chr	207Chr
4156382	4156601	1831455	1831670	220	216	85.97	14Chr	207Chr
4156689	4157247	2811720	2811182	559	539	89.66	14Chr	207Chr
4161209	4165616	1792497	1796904	4408	4408	95.08	14Chr	207Chr
4183678	4184018	2492609	2492945	341	337	85.67	14Chr	207Chr
4188267	4188883	1556787	1556171	617	617	97.41	14Chr	207Chr
4210908	4221872	1832539	1843526	10965	10988	95.31	14Chr	207Chr
4223263	4224775	1843542	1845041	1513	1500	91.61	14Chr	207Chr
4225320	4231519	1850060	1856262	6200	6203	94.86	14Chr	207Chr
4243003	4250384	1856369	1863729	7382	7361	95.27	14Chr	207Chr
4250381	4283555	1865054	1898204	33175	33151	95.7	14Chr	207Chr
4284348	4296902	1898207	1910712	12555	12506	95.33	14Chr	207Chr
4297202	4321997	1910733	1935467	24796	24735	95.96	14Chr	207Chr
4322167	4327558	1935507	1940884	5392	5378	93.08	14Chr	207Chr
4329403	4333577	1941467	1945648	4175	4182	95.12	14Chr	207Chr
4333535	4335617	1947641	1949719	2083	2079	95.25	14Chr	207Chr
4335624	4341269	1949819	1955427	5646	5609	95.75	14Chr	207Chr
4341434	4354876	1955530	1968974	13443	13445	96.67	14Chr	207Chr
4357825	4385902	1969225	1997321	28078	28097	97.66	14Chr	207Chr
4386780	4483710	1997333	2094322	96931	96990	97.19	14Chr	207Chr
4483815	4540808	2095835	2152875	56994	57041	96.91	14Chr	207Chr
4540956	4547281	2152901	2159226	6326	6326	97.01	14Chr	207Chr
4547300	4565057	2159562	2177273	17758	17712	96.09	14Chr	207Chr
4565369	4570836	2177599	2183070	5468	5472	95.49	14Chr	207Chr
4572698	4572959	2183271	2183538	262	268	86.45	14Chr	207Chr
4573123	4603691	2183678	2214317	30569	30640	94.75	14Chr	207Chr
4603726	4605414	2214653	2216341	1689	1689	97.51	14Chr	207Chr
4605589	4611857	2216344	2222616	6269	6273	96	14Chr	207Chr
4611850	4622395	2222891	2233503	10546	10613	93.82	14Chr	207Chr
4622391	4632312	2233845	2243768	9922	9924	96.13	14Chr	207Chr
4632743	4638379	2243846	2249484	5637	5639	94.34	14Chr	207Chr
4641341	4650940	2249530	2259073	9600	9544	94.38	14Chr	207Chr
4650964	4683032	2259249	2291274	32069	32026	97.02	14Chr	207Chr
4683068	4683927	2292694	2293575	860	882	92.41	14Chr	207Chr
4684223	4686293	2293844	2295908	2071	2065	95.85	14Chr	207Chr
4686460	4720305	2295908	2329724	33846	33817	96.3	14Chr	207Chr
4721460	4722333	2329724	2330654	874	931	91.94	14Chr	207Chr
4722333	4762461	2330787	2370924	40129	40138	96.62	14Chr	207Chr
4762461	4780171	2372400	2390096	17711	17697	96.19	14Chr	207Chr
4780283	4794394	2390243	2404332	14112	14090	96.68	14Chr	207Chr
4796064	4805029	2404329	2413301	8966	8973	96.88	14Chr	207Chr
4805536	4822515	2413744	2430617	16980	16874	94.96	14Chr	207Chr
4822762	4824744	2430864	2432848	1983	1985	95.17	14Chr	207Chr
4825533	4826695	2432837	2434001	1163	1165	94.77	14Chr	207Chr
4826692	4831327	2434873	2439532	4636	4660	95.71	14Chr	207Chr
4831392	4840749	2439682	2449060	9358	9379	96.33	14Chr	207Chr
4842528	4842893	2453200	2453559	366	360	93.44	14Chr	207Chr
4842893	4874272	2453667	2485060	31380	31394	95.97	14Chr	207Chr
4882308	4917796	2515438	2550987	35489	35550	95.7	14Chr	207Chr
4918874	4929750	2551212	2562092	10877	10881	95.86	14Chr	207Chr
