# Supplementary material for: Antimicrobial activity and comparative metabolomic analysis of Priestia megaterium strains derived from potato and dendrobium
Source: Sci Rep. 2023 Mar 31;13:5272. doi: 10.1038/s41598-023-32337-6 (PMC10066289; doi:10.1038/s41598-023-32337-6)
Supplement: Supplementary file 4 — Supplementary Information 4. [file 41598_2023_32337_MOESM4_ESM.xlsx]

## Sheet: GTDB_results-bac120.summary
user_genome	classification	fastani_reference	fastani_reference_radius	fastani_taxonomy	fastani_ani	fastani_af	closest_placement_reference	closest_placement_taxonomy	closest_placement_ani	closest_placement_af	pplacer_taxonomy	classification_method	note	other_related_references(genome_id,species_name,radius,ANI,AF)	aa_percent	translation_table	red_value	warnings
207	d__Bacteria;p__Firmicutes;c__Bacilli;o__Bacillales;f__Bacillaceae_H;g__Bacillus_C;s__Bacillus_C megaterium_A	GCF_006455245.1	95.51	d__Bacteria;p__Firmicutes;c__Bacilli;o__Bacillales;f__Bacillaceae_H;g__Bacillus_C;s__Bacillus_C megaterium_A	96.43	0.88	GCF_006455245.1	d__Bacteria;p__Firmicutes;c__Bacilli;o__Bacillales;f__Bacillaceae_H;g__Bacillus_C;s__Bacillus_C megaterium_A	96.43	0.88	d__Bacteria;p__Firmicutes;c__Bacilli;o__Bacillales;f__Bacillaceae_H;g__Bacillus_C;s__	ANI/Placement	topological placement and ANI have congruent species assignments	GCF_000832985.1, s__Bacillus_C megaterium, 95.53, 96.29, 0.91; GCF_000956595.1, s__Bacillus_C aryabhattai, 95.53, 95.52, 0.9; GCF_002265635.1, s__Bacillus_C aryabhattai_A, 95.0, 79.4, 0.33; GCF_001591565.1, s__Bacillus_C flexus, 95.0, 79.38, 0.34	99.23	11	N/A	N/A
14	d__Bacteria;p__Firmicutes;c__Bacilli;o__Bacillales;f__Bacillaceae_H;g__Bacillus_C;s__Bacillus_C megaterium	GCF_000832985.1	95.53	d__Bacteria;p__Firmicutes;c__Bacilli;o__Bacillales;f__Bacillaceae_H;g__Bacillus_C;s__Bacillus_C megaterium	96.65	0.91	GCF_000832985.1	d__Bacteria;p__Firmicutes;c__Bacilli;o__Bacillales;f__Bacillaceae_H;g__Bacillus_C;s__Bacillus_C megaterium	96.65	0.91	d__Bacteria;p__Firmicutes;c__Bacilli;o__Bacillales;f__Bacillaceae_H;g__Bacillus_C;s__	ANI/Placement	topological placement and ANI have congruent species assignments	GCF_006455245.1, s__Bacillus_C megaterium_A, 95.51, 95.63, 0.88; GCF_000956595.1, s__Bacillus_C aryabhattai, 95.53, 95.28, 0.88; GCF_002265635.1, s__Bacillus_C aryabhattai_A, 95.0, 78.99, 0.28; GCF_001591565.1, s__Bacillus_C flexus, 95.0, 78.97, 0.3	70.54	11	N/A	N/A
