# Supplementary material for: Antimicrobial activity and comparative metabolomic analysis of Priestia megaterium strains derived from potato and dendrobium
Source: Sci Rep. 2023 Mar 31;13:5272. doi: 10.1038/s41598-023-32337-6 (PMC10066289; doi:10.1038/s41598-023-32337-6)
Supplement: Supplementary file 5 — Supplementary Information 5. [file 41598_2023_32337_MOESM5_ESM.xls]

Metabolite	Metab ID	Formula	VIP_pred_OPLS-DA	VIP_PLS-DA	FC(A14/A207)	P_value	FDR	A14_1	A14_3	A14_5	A14_6	A14_7	A14_8	A207_2	A207_3	A207_4	A207_5	A207_6	A207_8	Fragmentation Score	Theoretical Fragmentation Score	Score	KEGG Pathway ID	Retention time	cas_id	adducts	HMDB Subclass	ID	KEGG Pathway Second Category	KEGG Pathway First Category	KEGG Compound First Category	Library ID	subclass	mode	formula	M/Z	KEGG Compound Second Category	HMDB Superclass	KEGG Compound ID
1-Palmitoyl Lysophosphatidic Acid	metab_40	C19H39O7P	2.502780869	2.498488914	20284.58329	5.68E-08	3.03E-07	16583.4699	15875.8819	20612.3738	15743.6849	22556.5913	22406.7855	0.4524	0.5147	3.0388	0.5611	0.5113	0.5302	59.4	-		-	8.8997	-	M+H, 2M+Na, 2M+H, M+H-H2O	-	pos_41	-	-	-	-	-	pos	C19H39O7P	393.2397985	-	-	-
Troxerutin	metab_5536	C33H42O19	2.876989932	2.882079705	5796.633618	2.24E-08	1.44E-07	22080.2766	29173.0372	20973.3533	30372.109	22640.4041	25603.2197	3.8832	4.4179	3.9674	4.816	4.388	4.5506	-	49.8		-	0.866833333	7085-55-4;153-18-4	M+H-2H2O	Flavonoids	pos_5537	-	-	-	HMDB0006083	Flavonoid glycosides	pos	C33H42O19	707.2209641	-	Phenylpropanoids and polyketides	-
Cellobiose	metab_11071	C12H22O11	5.125709043	5.125599931	1043.851287	1.80E-12	7.15E-11	21030.4653	23984.1461	20442.0573	22915.3966	21470.732	21553.1059	39.5612	5.9637	14.8645	30.6391	13.3203	21.5016	-	63.7		map01100;map02060;map00500;map02010	0.724	528-50-7	M+FA-H	Organooxygen compounds	neg_5381	Global and overview maps;Membrane transport;Carbohydrate metabolism;Membrane transport	Metabolism;Environmental Information Processing;Metabolism;Environmental Information Processing	Carbohydrates;-	HMDB0000055	Carbohydrates and carbohydrate conjugates	neg	C12H22O11	387.114023	Oligosaccharides;-	Organic oxygen compounds	C00185;C06422
Panose	metab_10405	C18H32O16	2.057013633	2.058836888	921.0253755	5.69E-10	5.42E-09	3772.7417	4173.0599	3233.3397	3274.2196	3649.9034	3236.6121	5.0514	2.6965	2.486	8.5188	2.2375	2.1799	-	33		-	3.398666667	33401-87-5	M+FA-H	Organooxygen compounds	neg_4715	-	-	-	HMDB0029937	Carbohydrates and carbohydrate conjugates	neg	C18H32O16	549.1668844	-	Organic oxygen compounds	C03661;C00713
Melibiose	metab_7024	C12H22O11	11.9662469	11.97599127	756.1591914	7.87E-12	2.13E-10	122199.5105	128168.5936	109905.6246	129583.1907	116575.689	111796.2674	147.6428	162.0467	154.9728	185.6173	140.2055	159.3685	-	54.7		map02010;map00052	0.654	585-99-9	M+Cl	Organooxygen compounds	neg_1334	Membrane transport;Carbohydrate metabolism	Environmental Information Processing;Metabolism	-;Carbohydrates	HMDB0000048	Carbohydrates and carbohydrate conjugates	neg	C12H22O11	377.0851478	-;Oligosaccharides	Organic oxygen compounds	C05400;C05402
L-Phenylalanine	metab_5370	C9H11NO2	9.562424413	9.570970751	310.9492374	2.62E-13	8.62E-11	272465.9336	277840.6341	258066.3376	296716.5299	270276.2213	263860.2436	814.2361	842.8973	945.9112	836.2114	975.3858	856.8923	93.7	-		map01100;map04978;map01110;map00970;map00460;map00960;map02010;map01230;map00966;map01210;map00940;map01070;map00360;map04974;map01130;map00400;map01064;map01063;map05230;map01061;map01060	1.587133333	63-91-2	M+H	Carboxylic acids and derivatives	pos_5371	Global and overview maps;Digestive system;Global and overview maps;Translation;Metabolism of other amino acids;Biosynthesis of other secondary metabolites;Membrane transport;Global and overview maps;Biosynthesis of other secondary metabolites;Global and overview maps;Biosynthesis of other secondary metabolites;Chemical structure transformation maps;Amino acid metabolism;Digestive system;Global an…	Metabolism;Organismal Systems;Metabolism;Genetic Information Processing;Metabolism;Metabolism;Environmental Information Processing;Metabolism;Metabolism;Metabolism;Metabolism;Metabolism;Metabolism;Organismal Systems;Metabolism;Metabolism;Metabolism;Metabolism;Human Diseases;Metabolism;Metabolism	Peptides	HMDB0000159	Amino acids, peptides, and analogues	pos	C9H11NO2	166.0859354	Amino acids	Organic acids and derivatives	C00079
Ile His Gly Thr	metab_1116	C18H30N6O6	1.207148734	1.208175773	307.980226	5.22E-12	3.94E-10	4634.0666	4379.947	3870.5321	4671.4797	4296.698	4312.3746	11.8417	23.1464	11.8038	11.9481	9.8298	16.377	36.8	-		-	0.58235	-	M+H-H2O, M+H	-	pos_1117	-	-	-	-	-	pos	C18H30N6O6	427.2281729	-	-	-
N-(5-Methyl-3-oxohexyl)alanine	metab_5376	C10H19NO3	3.481643912	3.483620087	262.7266135	1.03E-12	1.46E-10	40077.5464	34729.0856	35753.9248	36629.5782	35751.9402	34453.9299	189.4698	120.7936	96.3159	183.7538	136.3568	100.5388	48.7	-		-	1.534966667	-	M+H	Carboxylic acids and derivatives	pos_5377	-	-	-	HMDB0041540	Amino acids, peptides, and analogues	pos	C10H19NO3	202.143207	-	Organic acids and derivatives	-
Indoleacrylic acid	metab_345	C11H9NO2	4.735650863	4.736263825	103.91096	1.99E-16	5.99E-13	68849.8036	64255.0401	67683.7347	66833.1308	67728.9745	67987.7557	581.9401	540.497	897.7105	684.102	541.8586	635.3986	51.5	-		-	2.36675	1204-06-4;29953-71-7	M+H-H2O, M+H	Indoles and derivatives	pos_346	-	-	-	HMDB0000734	Indoles	pos	C11H9NO2	188.0702027	-	Organoheterocyclic compounds	-
Aconitic acid	metab_7102	C6H6O6	1.579376968	1.580384204	90.01699235	1.12E-09	9.42E-09	2029.2384	2346.7897	1937.116	2467.3815	2085.1679	1850.1056	19.7208	20.5985	22.9652	12.1683	45.7706	20.0198	44.8	-		map01100;map00630;map01110;map01120;map01210;map01070;map00720;map01130;map01065;map00020;map01066;map00660;map01064;map01063;map01062;map01061;map01060	1.051816667	499-12-7	M-H	-	neg_1412	Global and overview maps;Carbohydrate metabolism;Global and overview maps;Global and overview maps;Global and overview maps;Chemical structure transformation maps;Energy metabolism;Global and overview maps;Chemical structure transformation maps;Carbohydrate metabolism;Chemical structure transformation maps;Carbohydrate metabolism;Chemical structure transformation maps;Chemical structure transform…	Metabolism;Metabolism;Metabolism;Metabolism;Metabolism;Metabolism;Metabolism;Metabolism;Metabolism;Metabolism;Metabolism;Metabolism;Metabolism;Metabolism;Metabolism;Metabolism;Metabolism	Organic acids	-	-	neg	C6H6O6	173.0093177	Carboxylic acids	-	C00417;C02341
2,5-Diethyl-3-methylpyrazine	metab_4777	C9H14N2	2.205656458	2.206931541	74.23405324	4.45E-10	7.61E-09	17620.4672	13952.0222	15147.0219	14656.7341	13713.6873	13565.594	170.8001	171.8635	50.5257	311.0859	295.9238	194.5489	54.4	-		-	3.241866667	32736-91-7	M+H	Diazines	pos_4778	-	-	-	HMDB0036132	Pyrazines	pos	C9H14N2	151.1226151	-	Organoheterocyclic compounds	-
3'-Sialyllactose	metab_10978	C23H39NO19	1.154848639	1.154567976	48.02021904	4.53E-10	4.54E-09	1049.3924	1276.9695	992.8835	1273.8928	1144.4292	1105.0846	11.0438	23.5643	22.8896	20.0061	31.7837	33.1759	36.4	-		-	0.988816667	35890-38-1	M-H	Organooxygen compounds	neg_5288	-	-	-	HMDB0000825	Carbohydrates and carbohydrate conjugates	neg	C23H39NO19	632.2078969	-	Organic oxygen compounds	-
9-HOTE	metab_148	C18H30O3	1.047859796	1.047429397	41.2060904	2.18E-07	9.20E-07	3883.3789	2813.6911	4335.0432	2551.2905	3523.0639	3516.5176	109.7377	135.9415	45.6252	50.4603	41.1686	117.5121	52	-		-	6.750816667	-	M+H, M+Na, M+H-H2O	Fatty Acyls	pos_149	-	-	-	HMDB0010224	Lineolic acids and derivatives	pos	C18H30O3	295.2265736	-	Lipids and lipid-like molecules	-
Kojibiose	metab_6018	C12H22O11	5.327836348	5.329402581	28.58143608	1.89E-13	1.62E-11	24621.4157	25529.9758	22629.1794	25718.2692	23996.8223	24405.3914	776.8997	805.8236	829.3317	965.3615	924.656	836.7959	-	48.6		-	2.17325	2140-29-6	M-H, M+FA-H	Fatty Acyls	neg_328	-	-	Carbohydrates	HMDB0011742	Fatty acyl glycosides	neg	C12H22O11	387.1142681	Oligosaccharides	Lipids and lipid-like molecules	C19632
9-hydroxy-10E-octadecen-12-ynoic acid	metab_2153	C18H30O3	1.109321268	1.108889983	28.57248521	4.41E-08	2.50E-07	4538.221	3317.854	4520.6197	3001.4089	3976.8477	3821.7462	161.8958	137.4075	153.7352	111.4623	119.0609	127.8966	75.7	-		-	6.049533333	-	M+H	-	pos_2154	-	-	-	LMFA02000216	-	pos	C18H30O3	295.2264462	-	-	-
17-phenyl-18,19,20-trinor-prostaglandin E2	metab_9232	C23H30O5	2.38631388	2.380288867	23.98072289	3.27E-09	2.29E-08	3879.562	4884.6222	5094.2444	5019.5733	5269.4606	5706.4079	278.4111	164.0662	217.8301	208.2125	140.5362	235.7916	-	41.9		-	9.135333333	-	M+Na-2H	Fatty Acyls	neg_3542	-	-	-	HMDB0062612	Eicosanoids	neg	C23H30O5	407.186297	-	Lipids and lipid-like molecules	-
9-PAHSA	metab_8244	C34H66O4	1.224830042	1.22470287	17.72320833	5.07E-11	8.46E-10	1315.1075	1367.5643	1482.0361	1204.1827	1235.6071	1361.6132	82.2803	76.6854	61.8994	45.6903	53.4688	129.5775	47.2	-		-	9.37465	-	M-H	-	neg_2554	-	-	-	LMFA07011037	-	neg	C34H66O4	537.4879111	-	-	-
8,13-dihydroxy-9,11-octadecadienoic acid	metab_851	C18H32O4	1.189649668	1.188760003	17.69741986	2.07E-08	1.35E-07	5130.8129	3995.6333	5286.6903	3585.8111	4734.7483	4426.2793	322.6182	198.2701	291.1624	302.8426	235.9362	184.2018	55	-		-	5.9687	-	M+H, M+ACN+H	-	pos_852	-	-	-	LMFA02000166	-	pos	C18H32O4	313.239069	-	-	-
PE(12:0/10:0)	metab_2520	C27H54NO8P	1.003149465	1.002209379	16.27160494	5.90E-07	2.17E-06	3235.5325	2605.3026	4366.8296	2534.1035	3489.4049	3539.3576	279.9787	219.0265	159.4048	168.2823	166.7755	221.5225	32.1	-		-	9.2332	-	M+H	-	pos_2521	-	-	-	-	-	pos	C27H54NO8P	552.3649753	-	-	-
D-Tryptophan	metab_5733	C11H12N2O2	3.234358386	3.235906509	15.37370071	2.97E-13	2.05E-11	9363.0547	9869.4755	8864.4582	9793.9883	9085.026	8931.9791	625.8333	582.5563	577.7412	642.7158	599.0515	608.6846	80.4	-		-	2.365566667	153-94-6	M-H, M+FA-H, 2M-H	Indoles and derivatives	neg_43	-	-	Peptides	HMDB0013609	Indolyl carboxylic acids and derivatives	neg	C11H12N2O2	203.0826718	Amino acids	Organoheterocyclic compounds	C00525
5,8,12-trihydroxy-9-octadecenoic acid	metab_900	C18H34O5	2.061691513	2.059817732	15.03546099	4.25E-08	2.42E-07	16178.8023	11786.2214	15720.0483	10746.3613	14082.1325	14157.2533	989.6904	897.1373	994.5525	988.6939	872.9196	755.7683	42.6	-		-	4.99675	-	M+H, 2M+H	Fatty Acyls	pos_901	-	-	-	HMDB0030936;LMFA01050543;LMFA02000221	Fatty acids and conjugates	pos	C18H34O5	331.2473425	-	Lipids and lipid-like molecules	-
Maltotriose	metab_5624	C18H32O16	2.049162223	2.05264148	14.71661657	3.69E-08	2.15E-07	11937.1246	16025.0351	11465.1899	16241.4067	12374.311	14206.014	992.4566	881.2859	807.2216	1022.7796	930.1112	955.9726	43.5	-		map04973;map02010	0.64785	1109-28-0	M+Na	Organooxygen compounds	pos_5625	Digestive system;Membrane transport	Organismal Systems;Environmental Information Processing	-	HMDB0001262	Carbohydrates and carbohydrate conjugates	pos	C18H32O16	527.1577563	-	Organic oxygen compounds	C01835
9(S)-HpOTrE	metab_7943	C18H30O4	1.355402294	1.357661987	13.29712956	3.68E-07	1.24E-06	2056.4128	1449.8383	2105.9566	1278.7706	1777.0584	1616.7887	114.5222	123.6642	147.6933	105.2892	92.2636	190.188	48.6	-		map00592;map01110	5.8714	-	M-H	-	neg_2253	Lipid metabolism;Global and overview maps	Metabolism;Metabolism	-	-	-	neg	C18H30O4	309.2063921	-	-	C16321
()9-HpODE	metab_6327	C18H32O4	2.211364655	2.2137344	12.70558518	6.66E-08	2.87E-07	5167.1168	3903.9761	5446.3234	3535.4302	4649.8822	4461.1215	393.8322	334.5668	407.2775	369.2718	309.8591	323.2813	58	-		-	6.122683333	-	M-H, 2M-H	-	neg_637	-	-	-	-	-	neg	C18H32O4	311.2222328	-	-	-
2-Dodecylbenzenesulfonic acid	metab_9323	C18H30O3S	13.16085288	13.12890494	10.94585332	3.61E-09	2.50E-08	130532.0583	151111.7188	172749.5598	151397.3043	171657.3556	180615.833	16913.3289	15253.3917	12373.3348	14936.5383	13804.211	14288.3983	-	34.4		-	8.560866667	47221-31-8	M-H	Benzene and substituted derivatives	neg_3633	-	-	-	HMDB0031031	Benzenesulfonic acids and derivatives	neg	C18H30O3S	325.1838798	-	Benzenoids	-
3-Galactosyllactose	metab_11125	C18H32O16	4.261634232	4.264885909	8.197343454	1.75E-11	3.82E-10	17465.5867	18600.6742	16118.5975	18588.2989	16808.8111	16096.9472	2130.1584	1995.3595	2097.2959	2237.8877	2181.5223	2008.3444	-	47.2		-	0.641833333	32694-82-9	M+Cl	Organooxygen compounds	neg_5435	-	-	-	HMDB0006599	Carbohydrates and carbohydrate conjugates	neg	C18H32O16	539.1384727	-	Organic oxygen compounds	-
PE(18:1(9Z)/0:0)	metab_645	C23H46NO7P	1.854309031	1.85281824	7.372262774	1.41E-07	6.40E-07	10529.0657	10241.4065	14218.3075	10270.2011	13436.8863	14008.6791	1960.6864	1805.0938	1642.8373	1122.8946	1617.669	1715.3899	81.1	-		-	8.3534	-	M+H, M+Na	-	pos_646	-	-	-	LMGP02050004	-	pos	C23H46NO7P	480.3078519	-	-	-
5,7-Megastigmadien-9-ol glucoside	metab_9325	C19H32O6	1.651387221	1.647761454	7.287527594	9.91E-10	8.41E-09	2159.0395	2583.0805	2735.1209	2799.9789	2684.8618	2883.5325	377.8078	368.2345	329.9897	382.3296	369.8325	346.2335	-	31.9		-	8.560866667	146610-77-7	M+K-2H	Fatty Acyls	neg_3635	-	-	-	HMDB0041044	Fatty acyl glycosides	neg	C19H32O6	393.1699518	-	Lipids and lipid-like molecules	-
Citric acid	metab_7032	C6H8O7	1.040108741	1.039301206	5.950888192	3.24E-06	8.40E-06	978.6758	1397.6523	854.8722	1398.1579	923.6509	1278.1466	163.0991	193.9659	167.1821	149.1048	260.9902	213.7826	56.6	-		map01110;map01200;map00250;map00020;map00630;map04922;map01066;map01065;map04742;map01063;map01062;map01061;map01060;map01100;map01120;map01210;map01230;map01064;map00720;map02020;map01130;map05230;map01070	0.683666667	77-92-9	M-H	Carboxylic acids and derivatives	neg_1342	Global and overview maps;Global and overview maps;Amino acid metabolism;Carbohydrate metabolism;Carbohydrate metabolism;Endocrine system;Chemical structure transformation maps;Chemical structure transformation maps;Sensory system;Chemical structure transformation maps;Chemical structure transformation maps;Chemical structure transformation maps;Chemical structure transformation maps;Global and ov…	Metabolism;Metabolism;Metabolism;Metabolism;Metabolism;Organismal Systems;Metabolism;Metabolism;Organismal Systems;Metabolism;Metabolism;Metabolism;Metabolism;Metabolism;Metabolism;Metabolism;Metabolism;Metabolism;Metabolism;Environmental Information Processing;Metabolism;Human Diseases;Metabolism	Organic acids	HMDB0000094	Tricarboxylic acids and derivatives	neg	C6H8O7	191.0196572	Carboxylic acids	Organic acids and derivatives	C00158
Tryptophyl-Proline	metab_4776	C16H19N3O3	1.037891832	1.038407172	5.098239347	7.36E-12	4.96E-10	3860.0166	4023.9232	3652.3988	4270.8983	4102.3204	4064.6496	711.9868	839.2188	716.4351	830.2778	815.7267	789.2628	-	47.1		-	3.2527	-	M+H-H2O	Carboxylic acids and derivatives	pos_4777	-	-	-	HMDB0029091	Amino acids, peptides, and analogues	pos	C16H19N3O3	284.1391896	-	Organic acids and derivatives	-
PE(16:1(5Z)/16:1(5Z))	metab_823	C37H70NO8P	2.313325087	2.312272355	4.974144299	1.36E-08	9.69E-08	19290.2443	17804.7127	22372.9249	17341.4877	21997.24	22367.3384	4635.1623	4401.8954	3749.1828	3306.5372	4225.6297	4046.2426	83.4	-		-	10.53943333	-	M+H, M+Na	-	pos_824	-	-	-	LMGP02010356	-	pos	C37H70NO8P	688.4895279	-	-	-
Lentialexin	metab_5367	C8H8O	1.333814798	1.336242612	4.073036793	3.31E-06	9.67E-06	7146.604	7210.9299	5151.9876	9722.2681	7270.0786	8000.5528	1630.6782	1855.2162	1666.0231	2022.3893	1842.6586	1910.9168	-	78		-	1.592883333	114020-45-0	M+H-H2O	Fatty Acyls	pos_5368	-	-	-	HMDB0038997;LMFA05000672	Fatty alcohols	pos	C8H8O	103.0539932	-	Lipids and lipid-like molecules	-
Formylfusarochromanone	metab_7327	C16H20N2O5	1.538516524	1.5395895	4.055976496	1.42E-11	3.25E-10	2643.1296	2818.7538	2428.8463	2748.5782	2558.7273	2542.2948	619.471	657.3891	687.8228	626.2133	647.1391	641.994	-	55.4		-	2.68505	136685-28-4	M+FA-H	Benzopyrans	neg_1637	-	-	-	HMDB0038970	1-benzopyrans	neg	C16H20N2O5	365.1380711	-	Organoheterocyclic compounds	-
Glutamylisoleucine	metab_10636	C11H20N2O5	1.336013967	1.336654803	3.989719257	2.15E-08	1.12E-07	1972.5389	2329.9784	1681.2869	2216.577	1872.3454	2035.4935	475.8738	515.0941	510.7638	508.0293	531.2417	493.5249	-	49.9		-	2.567383333	5879-22-1	M-H2O-H	Carboxylic acids and derivatives	neg_4946	-	-	-	HMDB0028822	Amino acids, peptides, and analogues	neg	C11H20N2O5	241.1191404	-	Organic acids and derivatives	-
PE(16:1(9Z)/20:1(11Z))	metab_742	C41H78NO8P	2.805703515	2.811276907	3.820613878	1.57E-10	3.72E-09	29400.3911	35001.6879	30070.5238	32495.1659	33246.8157	31735.2089	8332.0074	8946.73	8119.5075	6961.448	8640.8985	9238.4233	31.3	-		-	11.50853333	-	M+H, M+Na	Glycerophospholipids	pos_743	-	-	-	LMGP02010530;HMDB0008966	Glycerophosphoethanolamines	pos	C41H78NO8P	744.5521308	-	Lipids and lipid-like molecules	-
Phenyllactic acid	metab_5743	C9H10O3	3.988442885	3.990202971	3.379347436	8.67E-12	2.31E-10	19996.5214	17624.2382	19613.6794	17964.0735	18913.0355	19005.8489	5418.6195	5507.3493	5506.6541	5788.1824	5737.3686	5507.6287	70.5	-		map00960;map01110	3.170516667	828-01-3	M-H, 2M-H, M-H2O-H	Phenylpropanoic acids	neg_53	Biosynthesis of other secondary metabolites;Global and overview maps	Metabolism;Metabolism	-	HMDB0000779	-	neg	C9H10O3	165.0560668	-	Phenylpropanoids and polyketides	C01479
9,10,13-TriHOME	metab_9895	C18H34O5	3.43771612	3.444895298	3.227074236	3.36E-07	1.15E-06	17096.4138	12977.2205	17254.1844	12132.1237	14624.968	14589.6544	4923.6936	4518.226	5006.3106	4500.5668	4232.9604	4295.7377	-	30.1		map00591	4.97625	29907-57-1	M-H	Fatty Acyls	neg_4205	Lipid metabolism	Metabolism	-	HMDB0004710	Fatty acids and conjugates	neg	C18H34O5	329.232228	-	Lipids and lipid-like molecules	C14835
Ile Asp Ile	metab_1644	C16H29N3O6	1.488996299	1.488714481	3.171916011	1.61E-10	3.78E-09	10066.8756	8662.3888	9769.243	9231.8538	10196.8466	10081.4529	3195.2871	3035.2651	3267.5302	2888.1577	2909.8121	2989.7619	51.5	-		-	2.96155	-	M+H	-	pos_1645	-	-	-	-	-	pos	C16H29N3O6	360.2120529	-	-	-
Arg Asn Trp Tyr	metab_4211	C30H39N9O7	4.645875251	4.638515191	3.137437811	1.60E-05	3.89E-05	114549.8448	80144.5388	125718.2466	69632.6945	104770.6024	110654.7431	38499.0758	28485.9354	31541.3602	32322.4934	30283.8059	31798.513	44.5	-		-	5.06375	-	M+H	-	pos_4212	-	-	-	-	-	pos	C30H39N9O7	638.300774	-	-	-
PE(16:1(9Z)/14:0)	metab_43	C35H68NO8P	3.075830544	3.076611425	3.076755974	4.10E-08	2.35E-07	40768.9757	37259.884	46324.9543	37645.4678	47157.5487	45810.2354	15600.7775	14558.128	12825.978	11264.4969	14735.1698	13880.7444	32.8	-		-	10.5496	-	M+H, M+Na, M+2Na-H, M+K	Glycerophospholipids	pos_44	-	-	-	LMGP02010516;HMDB0008953	Glycerophosphoethanolamines	pos	C35H68NO8P	662.4738801	-	Lipids and lipid-like molecules	-
PE(16:0/16:1(9Z))	metab_189	C37H72NO8P	9.384012664	9.388487024	3.019171779	9.76E-11	2.69E-09	351205.3231	409471.6959	393104.1621	390369.5086	411371.4259	406452.7399	127403.8069	131953.4577	127064.7603	121054.2446	140625.9426	134443.403	38.2	-		-	11.05723333	-	M+H, M+K, M+Na	Glycerophospholipids	pos_190	-	-	-	HMDB0008924;LMGP02011228	Glycerophosphoethanolamines	pos	C37H72NO8P	690.5055539	-	Lipids and lipid-like molecules	-
Cyclo(L-Phe-L-Pro)	metab_1687	C14H16N2O2	1.340861037	1.339939583	2.925646552	7.25E-11	2.22E-09	7857.47	7938.068	7649.4405	8278.7882	8702.0425	8441.8278	2420.7042	2898.9052	2655.3057	3144.3018	2754.4665	2832.0497	38.3	-		-	3.200366667	-	M+H	-	pos_1688	-	-	-	-	-	pos	C14H16N2O2	245.1278532	-	-	C11847
Glu Ile Gln Tyr	metab_4294	C25H37N5O9	4.436995968	4.430696612	2.893251534	5.05E-06	1.39E-05	111294.1634	79074.7907	112719.8211	71712.7863	95069.2494	96077.6748	40008.4134	29470.0153	34862.2784	33561.3079	29962.8589	27743.2583	37.1	-		-	4.765933333	-	M+H	-	pos_4295	-	-	-	-	-	pos	C25H37N5O9	552.2644256	-	-	-
Oleamide	metab_202	C18H35NO	1.288773595	1.288277477	2.693405846	2.23E-09	2.42E-08	7706.4258	7825.6963	8315.4795	6921.6028	8391.9119	8384.4674	2929.3685	3011.9088	2959.0733	2599.7261	3265.0164	2884.8473	35.5	-		-	8.817866667	301-02-0	M+H, 2M+H, M+Na	Fatty Acyls	pos_203	-	-	-	HMDB0002117;LMFA08010004	Fatty amides	pos	C18H35NO	282.2786533	-	Lipids and lipid-like molecules	C19670
Asn Val Ser Phe	metab_4397	C21H31N5O7	3.872097149	3.865485679	2.59202454	2.98E-06	8.81E-06	87768.5166	62126.6688	89313.2041	62824.5419	76500.0623	77742.4147	34582.2181	24662.0365	31988.2522	30259.6728	27483.0063	27088.9182	33.8	-		-	4.380966667	-	M+H	-	pos_4398	-	-	-	-	-	pos	C21H31N5O7	466.2278021	-	-	-
PE(18:1(9Z)/16:0)	metab_183	C39H76NO8P	7.320894682	7.346369028	2.447508897	8.45E-09	6.63E-08	255805.9076	293096.9584	246014.8084	289908.8397	286243.6958	279796.6748	110267.6083	121980.0562	110806.2798	91352.9499	114258.5615	125760.1173	38.6	-		-	11.5692	-	M+H, M+K, M+Na	Glycerophospholipids	pos_184	-	-	-	LMGP02010099;HMDB0009055	Glycerophosphoethanolamines	pos	C39H76NO8P	718.5366515	-	Lipids and lipid-like molecules	-
Ganolucidic acid D	metab_3805	C30H44O6	1.06704428	1.062450722	2.404449742	3.15E-06	9.28E-06	6207.2731	5272.8004	7349.9616	5000.4575	6371.437	6110.7369	2717.5587	2075.055	2662.1943	3160.572	2176.7611	2309.4107	-	64.7		-	6.78065	102607-22-7	M+2Na-H	Prenol lipids	pos_3806	-	-	-	HMDB0035299	Triterpenoids	pos	C30H44O6	545.2824282	-	Lipids and lipid-like molecules	-
Asp Gly Gly Arg	metab_1079	C14H25N7O7	2.732061711	2.726663631	2.393278302	1.10E-05	2.77E-05	44746.747	34906.152	50601.9402	30961.4886	41876.4034	40453.7194	18233.5857	16252.5758	18952.2707	17972.6524	15227.4196	15141.9941	39	-		-	0.990833333	-	M+2H, M+H	-	pos_1080	-	-	-	-	-	pos	C14H25N7O7	404.1858681	-	-	-
(S)-ATPA	metab_432	C10H16N2O4	1.006997311	1.003045603	2.070402802	5.14E-08	2.81E-07	5922.3485	5458.0942	6288.0971	5391.1994	6416.8944	5986.7831	3057.1286	2371.888	2896.9195	3225.1571	2944.4992	2634.6613	39.3	-		-	2.97205	-	M+H, 2M+ACN+H	-	pos_433	-	-	-	-	-	pos	C10H16N2O4	498.2695986	-	-	C13733
PE(17:1(9Z)/0:0)	metab_843	C22H44NO7P	1.099425919	1.101732057	2.036292428	5.44E-05	0.0001183	6255.1889	7058.1071	8872.0865	6578.5879	8559.0512	9472.8284	4352.9934	4271.6007	3795.4079	2764.5121	3878.7024	3913.9999	83.3	-		-	8.105916667	-	M+H, M+Na	-	pos_844	-	-	-	LMGP02050008	-	pos	C22H44NO7P	466.2920202	-	-	-
Lablaboside A	metab_4871	C54H86O23	1.901486344	1.895211294	2.02165725	1.39E-08	9.84E-08	21819.0418	19643.1099	23229.0154	19712.8353	22191.7825	22223.7181	10688.5136	10127.3916	10554.9381	11842.8743	10590.5327	9928.1423	-	40.3		-	2.926883333	209802-26-6	M+2H	Prenol lipids	pos_4872	-	-	-	HMDB0032892	Terpene glycosides	pos	C54H86O23	552.288393	-	Lipids and lipid-like molecules	-
Adipic acid	metab_6863	C6H10O4	1.373095549	1.371478947	0.34535223	3.24E-11	6.09E-10	903.0335	787.7091	814.4619	813.6083	830.5804	821.8128	2506.293	2329.0646	2552.456	2444.7636	2259.4433	2300.5632	35.2	-		map01100;map01220;map00930;map01120	1.1748	124-04-9	M-H2O-H, M-H	Fatty Acyls	neg_1173	Global and overview maps;Global and overview maps;Xenobiotics biodegradation and metabolism;Global and overview maps	Metabolism;Metabolism;Metabolism;Metabolism	Organic acids	HMDB0000448;LMFA01170048	Fatty acids and conjugates	neg	C6H10O4	145.0510932	Carboxylic acids	Lipids and lipid-like molecules	C06104
2-Isopropyl-3-methoxypyrazine	metab_64	C8H12N2O	1.279050557	1.280576162	0.344818752	2.77E-06	8.28E-06	2150.8727	3769.3106	1693.0309	3683.5242	2483.5233	2373.2082	6781.5449	7484.4275	6899.1994	9075.2351	7525.449	9078.3459	-	38.4		-	2.43375	25773-40-4	M+H, M+ACN+Na, M+H-H2O	Diazines	pos_65	-	-	-	HMDB0040340	Pyrazines	pos	C8H12N2O	153.1015808	-	Organoheterocyclic compounds	-
PE(17:0/14:0)[U]	metab_181	C36H72NO8P	1.550128506	1.541517628	0.327777778	1.72E-07	7.60E-07	3255.9996	3688.367	3485.0076	3434.3363	3682.4923	3693.7164	10933.8102	11793.4518	10649.349	8198.6238	11097.7359	12130.5077	38.9	-		-	11.22905	-	M+Na, M+2Na-H, M+H	-	pos_182	-	-	-	-	-	pos	C36H72NO8P	678.5042764	-	-	-
PE(19:1(9Z)/16:0)	metab_185	C40H78NO8P	5.861285079	5.832239234	0.302046205	1.50E-06	4.87E-06	52035.6124	42595.6209	45374.255	42019.4757	45763.2565	46780.75	152741.748	147335.1273	149641.1827	106975.6846	171666.609	180373.4742	35.2	-		-	12.03176667	-	M+H, M+Na, M+2Na-H	-	pos_186	-	-	-	LMGP02010799	-	pos	C40H78NO8P	732.5520015	-	-	-
(R)-Pelletierine	metab_10411	C8H15NO	1.176653922	1.176091643	0.275530587	9.49E-10	8.12E-09	514.4259	403.5926	499.1152	385.3366	464.2661	381.447	1621.1109	1582.0339	1619.7038	1804.7827	1522.6003	1461.7615	-	39.2		-	3.37735	2858-66-4	M+FA-H	Piperidines	neg_4721	-	-	-	HMDB0030324	-	neg	C8H15NO	186.1134573	-	Organoheterocyclic compounds	-
6''-O-Malonylglycitin	metab_1234	C25H24O13	1.127545362	1.132852097	0.250338819	1.79E-08	1.20E-07	1190.9124	1463.1085	1071.4388	1572.6309	1212.4097	1249.5765	4259.2307	4814.5428	5223.2849	5813.8338	5591.4378	5285.3196	-	47		map00943	0.979666667	137705-39-6	M+H-2H2O	Isoflavonoids	pos_1235	Biosynthesis of other secondary metabolites	Metabolism	-	HMDB0039323	Isoflavonoid O-glycosides	pos	C25H24O13	497.1105043	-	Phenylpropanoids and polyketides	C16197
Ile Pro Ile	metab_4890	C17H31N3O4	2.414164725	2.421063796	0.249141631	8.45E-11	2.40E-09	6044.5887	5111.3349	6562.1436	4882.3891	6025.371	6204.8114	24184.1383	22691.818	23819.587	25317.3399	22322.1594	21489.6788	77.5	-		-	2.881716667	-	M+H	-	pos_4891	-	-	-	-	-	pos	C17H31N3O4	342.2383472	-	-	-
Ile Leu Pro Leu	metab_4606	C23H42N4O5	1.896662135	1.900812487	0.212317784	3.37E-10	6.23E-09	3058.5509	2607.9345	3338.5032	2419.7849	3074.7056	2977.2873	14771.1926	13505.8606	14429.5573	14590.6601	12795.9887	12245.3327	30.8	-		-	3.7465	-	M+H	-	pos_4607	-	-	-	-	-	pos	C23H42N4O5	455.322241	-	-	-
PE(14:0/15:0)	metab_711	C34H68NO8P	1.797047943	1.789536537	0.21102107	7.39E-08	3.74E-07	2369.7866	2399.8254	2779.5226	2138.801	2945.8808	2990.1874	13662.6051	13538.4829	11940.5001	9143.5133	12773.641	12984.6681	-	30.3		-	10.63091667	-	M+H, M+Na	Glycerophospholipids	pos_712	-	-	-	LMGP02011250;HMDB0008823	Glycerophosphoethanolamines	pos	C34H68NO8P	650.4737437	-	Lipids and lipid-like molecules	-
Hydroxyphenyllactic acid	metab_5734	C9H10O4	2.759587099	2.761220722	0.199242902	5.09E-13	3.14E-11	1548.1336	1708.3115	1438.2452	1768.0046	1512.7286	1497.1663	7510.9471	7733.6897	7884.0638	8345.6675	8213.4877	7859.5126	59	-		map00130;map01110;map00350	2.388233333	306-23-0	M-H, 2M-H, M-H2O-H	Phenylpropanoic acids	neg_44	Metabolism of cofactors and vitamins;Global and overview maps;Amino acid metabolism	Metabolism;Metabolism;Metabolism	-	HMDB0000755	-	neg	C9H10O4	181.0508543	-	Phenylpropanoids and polyketides	C03672
Leu Pro Phe	metab_4820	C20H29N3O4	1.618575294	1.621566467	0.190106592	3.62E-12	3.17E-10	1952.3989	1644.2798	2123.435	1735.2533	1819.0555	1747.5104	9650.8847	9425.4175	9844.2507	10489.1982	9125.9341	9442.9224	74.5	-		-	3.061366667	-	M+H	-	pos_4821	-	-	-	-	-	pos	C20H29N3O4	376.2224532	-	-	-
Ile Leu Pro Trp	metab_1872	C28H41N5O5	1.815405432	1.818082078	0.179104478	4.91E-10	7.96E-09	2602.0691	1877.9412	2582.2098	1661.3017	2199.0211	2039.1206	13315.4394	12262.1977	12103.1399	12766.3724	11204.2807	10692.5582	38.3	-		-	4.17115	-	M+H	-	pos_1873	-	-	-	-	-	pos	C28H41N5O5	528.3177023	-	-	-
Thr Phe Thr Tyr	metab_5381	C26H34N4O8	1.844413908	1.842151462	0.172720063	4.05E-07	1.56E-06	2215.2745	1555.774	2795.8621	2019.2398	2285.9596	2194.8318	14848.5429	13601.0862	15074.5513	11231.5795	10130.9982	10769.8368	41.7	-		-	1.42155	-	M+H	-	pos_5382	-	-	-	-	-	pos	C26H34N4O8	531.249121	-	-	-
N-Acetyl-leucyl-leucine	metab_24	C14H26N2O4	1.851703719	1.854943585	0.153168724	3.00E-10	5.78E-09	2156.967	1551.3469	2153.8479	1460.8806	1958.3845	1884.4231	12785.4728	12061.4547	12240.9993	13567.0087	10697.0311	11566.3154	37.7	-		-	4.035483333	-	M+H, 2M+Na, M+Na, M+K	-	pos_25	-	-	-	-	-	pos	C14H26N2O4	287.1962177	-	-	C11333
Tetramethylpyrazine	metab_1520	C8H12N2	4.61980926	4.601171114	0.152487336	5.40E-07	2.00E-06	10564.1309	15203.1198	6939.2515	19144.7478	9204.3243	9403.9389	85697.944	79153.9946	52812.1663	79429.7965	72985.5151	91862.2428	80.6	-		-	2.557733333	1124-11-4	M+H	Diazines	pos_1521	-	-	-	HMDB0036584	Pyrazines	pos	C8H12N2	137.107183	-	Organoheterocyclic compounds	-
Tetragastrin	metab_10764	C29H36N6O6S	1.74980708	1.75018177	0.124759615	2.99E-13	2.05E-11	421.4898	333.6263	396.0631	313.2906	381.3728	333.733	2826.9031	2800.3197	2977.7561	3069.2907	3005.8087	2792.2914	-	58.4		-	2.286733333	1947-37-1	M+K-2H	Carboxylic acids and derivatives	neg_5074	-	-	-	HMDB0005775	Amino acids, peptides, and analogues	neg	C29H36N6O6S	633.1889015	-	Organic acids and derivatives	-
PE(17:1(9Z)/19:1(9Z))	metab_184	C41H78NO8P	3.105312687	3.092837961	0.117504598	4.83E-09	4.31E-08	5088.8591	3508.6474	4026.6767	3132.8552	3762.7348	3475.8051	33712.1983	33571.4044	32160.469	26205.5364	32208.4717	37856.158	33	-		-	11.82168333	-	M+H, M+Na, M+K	-	pos_185	-	-	-	LMGP02010578	-	pos	C41H78NO8P	744.5520413	-	-	-
p-Hydroxyphenylacetic acid	metab_7381	C8H8O3	1.321786201	1.32179099	0.112958435	1.27E-16	2.06E-13	203.5015	166.8185	213.1787	167.3446	180.1568	178.0086	1620.8142	1681.6896	1609.5083	1616.5104	1653.0109	1635.8997	38.8	-		map01220;map00360;map01120;map00350	2.899366667	156-38-7	M-H	Phenols	neg_1691	Global and overview maps;Amino acid metabolism;Global and overview maps;Amino acid metabolism	Metabolism;Metabolism;Metabolism;Metabolism	-	HMDB0000020	1-hydroxy-2-unsubstituted benzenoids	neg	C8H8O3	151.0404689	-	Benzenoids	C00642
Botryodiplodin	metab_10429	C7H12O3	1.71682622	1.71901325	0.094289898	3.43E-10	3.67E-09	259.2902	236.1568	236.3448	245.6695	315.7267	252.3741	2622.1224	2468.9611	2535.1326	3138.815	2735.2117	2893.6195	-	84.1		-	3.29135	27098-03-9	M+FA-H	Tetrahydrofurans	neg_4739	-	-	-	HMDB0036594	-	neg	C7H12O3	189.0766576	-	Organoheterocyclic compounds	-
Triethyl citrate	metab_22	C12H20O7	15.50355676	15.45855654	0.094137974	3.42E-07	1.36E-06	93258.6327	73913.9383	82828.4739	67621.3055	64757.9928	75272.0948	725877.6217	925057.6065	825596.4982	870239.5208	550350.2662	964646.8932	-	38.1		-	3.303516667	77-93-0	2M+Na, 2M+K, M+H, M+H-H2O	Carboxylic acids and derivatives	pos_23	-	-	-	HMDB0034263	Tricarboxylic acids and derivatives	pos	C12H20O7	575.2302335	-	Organic acids and derivatives	-
(R)-3-((R)-3-Hydroxybutanoyloxy)butanoate	metab_73	C8H14O5	3.450249236	3.455441347	0.093280531	4.63E-13	9.80E-11	3533.2984	3202.6088	3531.8302	3624.1966	4127.1215	3886.8509	39116.2728	40041.944	36543.3784	41486.7804	40141.788	37537.6725	47	-		map00650	3.303516667	1117-10-8	M+H-2H2O, M+H, M+H-H2O	-	pos_74	Carbohydrate metabolism	Metabolism	-	-	-	pos	C8H14O5	191.090429	-	-	C04546
Ser Met Tyr Tyr	metab_288	C26H34N4O8S	7.075775084	7.059658623	0.092606061	2.62E-09	2.74E-08	16821.7963	14910.8528	15527.8434	14924.7311	15167.5528	14350.709	193063.8421	174816.1125	172917.8626	148230.799	143338.5455	157862.7089	42	-		-	1.131483333	-	M+2H, M+H	-	pos_289	-	-	-	-	-	pos	C26H34N4O8S	563.2209336	-	-	-
7-Oxociguatoxin	metab_3941	C60H86O20	2.363781629	2.361921607	0.091644059	1.53E-09	1.79E-08	1725.7818	1185.7372	1361.3524	2310.8289	1756.5825	1794.5369	17533.2108	16183.7227	18501.6379	17148.0861	19649.7578	21572.9652	-	45		-	6.163183333	263336-55-6	M+2Na	Ciguatera toxins	pos_3942	-	-	-	HMDB0039389	-	pos	C60H86O20	586.2764173	-	Phenylpropanoids and polyketides	-
16,17-Dihydro-16a,17-dihydroxygibberellin A4 17-glucoside	metab_10427	C25H36O12	2.124828065	2.126893702	0.083543383	1.04E-10	1.47E-09	353.9616	347.5639	362.5902	326.609	328.8024	348.9274	4087.1035	4352.8591	3494.049	4209.5869	4470.2068	4144.0725	-	31.5		-	3.301183333	159858-83-0	M+FA-H	Prenol lipids	neg_4737	-	-	-	HMDB0040647	Terpene glycosides	neg	C25H36O12	573.2160698	-	Lipids and lipid-like molecules	-
Assamsaponin H	metab_3911	C60H92O28	1.0044286	1.00074192	0.074196511	1.35E-08	9.67E-08	240.8022	239.5751	276.9778	236.2034	224.9	235.6634	3353.3731	3976.1573	3155.1943	2576.7894	3278.7801	3259.7468	-	31.8		-	6.300183333	316157-17-2	M+H+Na	Prenol lipids	pos_3912	-	-	-	HMDB0036482	Terpene glycosides	pos	C60H92O28	642.2842261	-	Lipids and lipid-like molecules	-
Indole-3-carboxylic acid	metab_7492	C9H7NO2	1.177712994	1.177812179	0.064168013	5.51E-11	9.04E-10	82.8879	80.2116	77.8261	71.9113	94.1268	69.6989	1287.2243	1180.6502	1275.2532	1289.4726	1329.6906	1066.8254	94	-		-	3.465166667	771-50-6	M-H	Indoles and derivatives	neg_1802	-	-	-	HMDB0003320	Indolecarboxylic acids and derivatives	neg	C9H7NO2	160.0406676	-	Organoheterocyclic compounds	C19837
Diethylpropion(metabolite X-glucuronide)	metab_5088	C17H23NO8	1.112043599	1.113325502	0.0590143	5.04E-13	9.80E-11	159.808	229.3574	269.0196	226.4774	276.6162	225.3043	3844.7483	3767.9319	3837.0844	4234.1518	3756.3309	4055.16	48.2	-		-	2.478566667	-	M+H	-	pos_5089	-	-	-	-	-	pos	C17H23NO8	370.1496588	-	-	-
Thr Tyr Ser Asn	metab_5357	C20H29N5O9	1.136046336	1.137498114	0.056363636	1.44E-15	2.10E-12	271.6762	174.8904	300.4687	203.6825	186.2244	239.1611	4066.6762	4073.8364	4064.6819	4241.874	4047.8288	3926.5546	35.6	-		-	1.766116667	-	M+H	-	pos_5358	-	-	-	-	-	pos	C20H29N5O9	484.2020157	-	-	-
DIPROTIN A	metab_6080	C17H31N3O4	1.130720117	1.131160704	0.040892696	3.65E-15	1.56E-12	36.6803	61.3874	32.5749	74.3317	42.6872	24.4205	1080.1995	1104.5884	1079.0186	1138.0338	1146.817	1103.9154	34.7	-		-	2.8652	-	M-H, M+Cl	-	neg_390	-	-	-	-	-	neg	C17H31N3O4	340.2233121	-	-	-
3,4,5-trihydroxy-6-(2-hydroxyethoxy)oxane-2-carboxylic acid	metab_11022	C8H14O8	7.336249037	7.338062273	0.039587806	9.16E-17	2.06E-13	1922.8048	1960.719	1802.2833	1835.996	1786.8476	1752.6034	45847.8129	46065.6595	46446.2904	48148.3412	47364.9299	45579.0082	-	45.2		-	0.866316667	-	M-H	Organooxygen compounds	neg_5332	-	-	-	HMDB0131294	Carbohydrates and carbohydrate conjugates	neg	C8H14O8	237.0614365	-	Organic oxygen compounds	-
6-(acetyloxy)-3,4,5-trihydroxyoxane-2-carboxylic acid	metab_10966	C8H12O8	7.992348814	7.994117456	0.029837384	4.31E-16	4.95E-13	1606.7582	1590.6112	1650.4089	1838.786	1661.0488	1448.5763	53870.5191	53266.11	55485.4765	56670.1025	55563.5713	53514.5316	-	44.9		-	1.008983333	-	M-H	Organooxygen compounds	neg_5276	-	-	-	HMDB0124934	Carbohydrates and carbohydrate conjugates	neg	C8H12O8	235.0459984	-	Organic oxygen compounds	-
N'-Hydroxymethylnorcotinine	metab_4951	C10H12N2O2	1.031813604	1.052802084	0.02322065	0.000227	0.0004353	58.7653	113.298	55.2729	92.439	119.4196	92.4561	2475.0765	3193.6558	2517.3716	6546.3524	5031.3115	3129.6883	-	57.5		-	2.735716667	157129-55-0	M+CH3OH+H	Pyridines and derivatives	pos_4952	-	-	-	HMDB0001324	Pyrrolidinylpyridines	pos	C10H12N2O2	225.1227072	-	Organoheterocyclic compounds	-
Dihydromelilotoside	metab_5700	C15H20O8	1.431466275	1.431183821	0.019383641	1.21E-14	3.11E-12	39.6317	30.0857	45.9183	28.1372	25.6914	32.4578	1853.1748	1711.8	1693.2295	1745.2506	1686.8603	1727.8407	-	34.7		-	2.887533333	24696-05-7	M-H, M+Cl, M+Na-2H, M+FA-H	Carbohydrates and carbohydrate conjugates	neg_10	-	-	-	HMDB0038334	Glycosyl compounds	neg	C15H20O8	363.0846133	-	Organooxygen compounds	-
N-Caffeoyltryptophan	metab_7078	C20H18N2O5	1.872596608	1.872882856	0.018391655	1.16E-13	1.26E-11	49.5003	51.9981	51.7338	66.5639	36.7027	71.4345	2936.149	3062.0274	2901.3945	2763.5954	3126.7107	3044.3387	-	41.3		-	0.978983333	109163-69-1	M+K-2H	Carboxylic acids and derivatives	neg_1388	-	-	-	HMDB0029830	Amino acids, peptides, and analogues	neg	C20H18N2O5	403.073376	-	Organic acids and derivatives	-
Leu Gly Leu	metab_5108	C14H27N3O4	1.705679393	1.709496183	0.01305483	2.74E-12	2.61E-10	142.0016	113.0781	157.6792	100.4714	78.6088	98.0968	8068.4555	8508.5901	9104.5041	9661.9739	8696.5979	8811.937	42.5	-		-	2.456066667	-	M+H	-	pos_5109	-	-	-	-	-	pos	C14H27N3O4	302.2064877	-	-	-
2,3,4,5,6,7-Hexahydroxyheptanoic acid	metab_7055	C7H14O8	2.688397762	2.685277789	0.012659401	3.56E-09	2.47E-08	118.1257	38.2756	118.3393	25.1703	87.9163	79.1825	7486.0181	6248.3002	5706.3417	5519.0934	5416.4075	6511.5443	-	40.3		-	0.866316667	-	M-H2O-H	Organooxygen compounds	neg_1365	-	-	-	HMDB0240292	Carbohydrates and carbohydrate conjugates	neg	C7H14O8	207.0509851	-	Organic oxygen compounds	-
PE(20:0/18:2(9Z,12Z))	metab_186	C43H82NO8P	1.586822624	1.57834028	0.001276571	2.66E-07	1.09E-06	56.7232	0.1788	1.1215	0.1921	0.1481	0.1527	8143.6665	8246.8076	8476.1273	4580.9993	7650.1826	8740.9671	34	-		-	12.42148333	-	M+H, M+Na, M+2Na-H	Glycerophospholipids	pos_187	-	-	-	LMGP02010125;HMDB0009225	Glycerophosphoethanolamines	pos	C43H82NO8P	772.5825708	-	Lipids and lipid-like molecules	-
7,7'-Dihydroxy-6,8'-bicoumarin	metab_11048	C18H10O6	1.145698266	1.145208077	4.36E-05	1.11E-14	2.99E-12	0.0455	0.0531	0.0401	0.0564	0.045	0.045	1153.9186	1091.1203	1109.6756	1081.31	1040.0059	1065.5401	-	37.3		-	0.7845	15575-52-7	M-H2O-H	Coumarins and derivatives	neg_5358	-	-	-	HMDB0033559	Hydroxycoumarins	neg	C18H10O6	303.0329508	-	Phenylpropanoids and polyketides	-
Pro Asp Trp Asp	metab_5142	C24H29N5O9	1.439551136	1.441844024	1.05E-05	1.42E-12	1.84E-10	0.0599	0.0736	0.0539	0.0791	0.061	0.0629	5574.1292	6370.2818	6094.722	6670.2894	6188.3437	6197.5078	58.5	-		-	2.42325	-	M+H	-	pos_5143	-	-	-	-	-	pos	C24H29N5O9	532.2020949	-	-	-
